# Supplementary material for: A dataset of the Plio-Pleistocene at IODP Site U1489: Benthic foraminifera stable carbon and oxygen isotopes, coarse fraction, and selected benthic foraminifera abundances
Source: Data Brief. 2019 Dec 18;28:105020. doi: 10.1016/j.dib.2019.105020 (PMC6941137; doi:10.1016/j.dib.2019.105020)
Supplement: Multimedia component 1 [file mmc1.xlsx]

## Sheet: benthic species
Exp	Site	Hole	Core	Section	Top Offset	Bottom Offset	Sample depth CSF	Sample Depth CCSF	dry bulk weight	dry weight (>0.063 mm)	Coarse Fraction	F. favus	C. wuellerstorfi	C. mundulus	Cibicidoides	Uvigerina
					cm	cm	m	m	g	g	%	count	count	count	count	count
363	U1489	D	1	1	0	2	0.01	0.01	8.103	1.0766	13.2864	1	4		6	1
363	U1489	D	1	1	50	52	0.51	0.51	10.862	0.4348	4.00295		12	1	3	11
363	U1489	D	1	1	100	102	1.01	1.01	10.8434	0.9662	8.91049		23		4	13
363	U1489	D	1	2	0	2	1.51	1.51	13.9583	1.8137	12.9937	1	12	1	3	18
363	U1489	D	1	2	50	52	2.01	2.01	16.893	2.1014	12.4395	5	14		4	9
363	U1489	D	1	2	100	102	2.51	2.51	16.323	1.5195	9.30895	19	14	1	1	6
363	U1489	D	1	3	30	32	3.01	3.01	17.0645	1.6477	9.65572	1	6		7	33
363	U1489	A	1	2	105	107	2.56	3.10135	13.264	0.7188	5.41918		8		5	36
363	U1489	A	1	3	5	7	3.06	3.60135	15.9195	2.2057	13.8553	4	4		14	17
363	U1489	A	1	3	55	57	3.56	4.10135	18.233	2.4452	13.4108	2	6	17	8	16
363	U1489	A	1	3	105	107	4.06	4.60135	18.8736	0.7234	3.83287	2	6	9	16	14
363	U1489	A	1	4	5	7	4.56	5.10135	16.9958	3.1875	18.7546	2	8	5	6	1
363	U1489	A	1	4	55	57	5.06	5.60135	15.957	1.2219	7.65745	3	10	8	2	5
363	U1489	A	1	4	105	107	5.56	6.10135	17.3365	1.2142	7.00372	7	9	6	5	52
363	U1489	A	1	5	5	7	6.06	6.60135	16.5793	0.723	4.36086	1	7	5	9	47
363	U1489	D	2	1	105	107	4.76	6.67446	18.2792	0.859	4.69933	2	6	8	7	55
363	U1489	D	2	2	5	7	5.26	7.17446	18.6503	0.969	5.19563	5	10	14	6	65
363	U1489	D	2	2	55	57	5.76	7.67446	19.5845	0.5159	2.63423	2	7	10	6	25
363	U1489	D	2	2	105	107	6.26	8.17446	15.2351	0.4448	2.91957		8	1	1	12
363	U1489	D	2	3	5	7	6.76	8.67446	18.0814	0.7619	4.21372	4	6	10	13	9
363	U1489	D	2	3	55	57	7.26	9.17446	16.8225	1.3484	8.01546	5	7	16	11	7
363	U1489	D	2	3	105	107	7.76	9.67446	16.9552	0.8041	4.7425		6	6	4	3
363	U1489	D	2	4	5	7	8.26	10.1745	16.929	0.818	4.83195	1	12	9	4	34
363	U1489	D	2	4	55	57	8.76	10.6745	15.5214	1.1039	7.11212	2	10	15	3	22
363	U1489	D	2	4	105	107	9.26	11.1745	16.7095	0.6925	4.14435	2	5	3	3	5
363	U1489	D	2	5	5	7	9.76	11.6745	19.4379	1.342	6.90404	2	5	5	7	15
363	U1489	D	2	5	55	57	10.26	12.1745	17.2968	2.3144	13.3805	5	16	9	3	25
363	U1489	D	2	5	105	107	10.76	12.6745	18.6129	1.7062	9.16676	15	13	6	11	6
363	U1489	D	2	6	5	7	11.26	13.1745	20.5585	2.6516	12.8978	2	12	3	4	12
363	U1489	D	2	6	55	57	11.76	13.6745	20.934	1.8384	8.78189		6	8	8	2
363	U1489	D	2	6	105	107	12.26	14.1745	18.6353	4.3548	23.3686	1	10	4	5 ?	16
363	U1489	D	2	7	5	7	12.76	14.6745	16.1242	2.0766	12.8788	7	27	18	6	52
363	U1489	C	2	4	110	112	9.11	14.733	19.9545	2.9983	15.0257	6	26	17	3	33
363	U1489	C	2	5	10	12	9.61	15.233	21.619	1.9576	9.055	6	14	7	7	58
363	U1489	C	2	5	60	62	10.11	15.733	17.679	0.6909	3.90803	5	5	6	2	6
363	U1489	C	2	5	110	112	10.61	16.233	19.8255	2.6206	13.2183	4	19	17	8	32
363	U1489	C	2	6	10	12	11.11	16.733	17.2911	2.5662	14.8412	11	20	10	6	1
363	U1489	D	3	1	70	72	13.91	16.7562	18.2009	2.7157	14.9207	9	14	6	7
363	U1489	D	3	1	120	122	14.41	17.2562	16.3908	1.0182	6.21202	8	5	10	3	1
363	U1489	D	3	2	20	22	14.91	17.7562	14.8313	0.8614	5.80799	1	13	3	1	6
363	U1489	D	3	2	70	72	15.41	18.2562	17.7717	1.4254	8.02062	3	8	3	1	1
363	U1489	D	3	2	120	122	15.91	18.7562	16.9027	0.7805	4.61761		2	1	3	2
363	U1489	D	3	3	20	22	16.41	19.2562	19.1603	2.0434	10.6648	2	13	11	8	23
363	U1489	D	3	3	70	72	16.91	19.7562	16.9671	3.2741	19.2968	2	12	5	3
363	U1489	D	3	3	120	122	17.41	20.2562	13.827	0.7805	5.64475	8	3	7	3	17
363	U1489	D	3	4	20	22	17.91	20.7562	16.4177	1.6707	10.1762		7	4	2	6
363	U1489	D	3	4	70	72	18.41	21.2562	20.1599	1.7581	8.72078	2	10	7		11
363	U1489	D	3	4	120	122	18.91	21.7562	19.7082	3.6776	18.6603	7	16	8	7	7
363	U1489	D	3	5	20	22	19.41	22.2562	16.1119	2.578	16.0006	2	3	1	1
363	U1489	D	3	5	70	72	19.91	22.7562	17.3767	1.9809	11.3997	1	25	17	5	59
363	U1489	D	3	5	120	122	20.41	23.2562	19.4444	2.2782	11.7165	2	6	11	1	8
363	U1489	D	3	6	20	22	20.91	23.7562	16.6897	2.0954	12.555	9	16	22	11	31
363	U1489	D	3	6	70	72	21.41	24.2562	17.7457	1.4338	8.0797	6	9	9	4	17
363	U1489	D	3	6	120	122	21.91	24.7562	17.8142	1.794	10.0706	1	9	18	2	25
363	U1489	D	3	7	20	22	22.41	25.2562	16.843	4.1489	24.6328	5	11	4		14
363	U1489	B	3	6	70	72	23.41	25.2869	17.7955	4.7559	26.7253	3	14	2	2	16
363	U1489	B	3	6	115	117	23.86	25.7369	20.1012	2.8515	14.1857	5	24	7	4	59
363	U1489	B	3	7	23	25	24.44	26.3169	19.0855	2.2682	11.8844	1	5	2	1	12
363	U1489	D	4	1	65	67	23.36	26.3413	18.5507	1.8036	9.72254	9	21	7	3	80
363	U1489	D	4	1	115	117	23.86	26.8413	18.018	2.1955	12.185	38	19	3	5	33
363	U1489	D	4	2	15	17	24.36	27.3413	17.2184	2.8091	16.3145	6	7	3	4	20
363	U1489	D	4	2	65	67	24.86	27.8413	17.2497	1.1928	6.9149	2	5	3	7	36
363	U1489	D	4	2	115	117	25.36	28.3413	17.2954	1.881	10.8757	15	10	6	10	18
363	U1489	D	4	3	15	17	25.86	28.8413	18.5	3.9823	21.5259	5	16	9	5	8
363	U1489	D	4	3	65	67	26.36	29.3413	17.3217	1.3953	8.05521	8	4	17	5	34
363	U1489	D	4	3	115	117	26.86	29.8413	20.1791	2.9801	14.7683	3	12	3	0	18
363	U1489	D	4	4	15	17	27.36	30.3413	18.8091	2.6586	14.1346	5	4	3	1	10
363	U1489	D	4	4	65	67	27.86	30.8413	19.6163	1.9311	9.84436	3	2	5	6	68
363	U1489	D	4	4	115	117	28.36	31.3413	19.9662	1.8275	9.15297	6	5	12	6	63
363	U1489	D	4	5	15	17	28.86	31.8413	21.3174	3.7922	17.7892	9	16	5	6	3
363	U1489	D	4	5	65	67	29.36	32.3413	19.2124	1.6182	8.42269	15	5	11	1	13
363	U1489	D	4	5	115	117	29.86	32.8413	23.4338	1.9322	8.24536	10	11	5	4
363	U1489	D	4	6	15	17	30.36	33.3413	19.4189	3.7998	19.5675	11	19	5	3	7
363	U1489	D	4	6	65	67	30.86	33.8413	17.0925	4.1265	24.1422	3	14	7	5	4
363	U1489	D	4	6	115	117	31.36	34.3413	19.7348	2.2371	11.3358	26	31	1	16	25
363	U1489	D	4	7	15	17	31.86	34.8413	19.9389	3.8551	19.3346	12	23	11	9	9
363	U1489	C	4	5	50	52	29.01	34.9187	18.683	2.9074	15.5617	14	18	9	2	13
363	U1489	C	4	5	100	102	29.51	35.4187	22.4789	1.8272	8.12851	2	9	4	6	2
363	U1489	C	4	6	0	2	30.01	35.9187	20.5508	1.1654	5.67083	16	9	4	3	43
363	U1489	C	4	6	50	52	30.51	36.4187	19.5383	2.6183	13.4009	1	13	4	5	22
363	U1489	C	4	6	100	102	31.01	36.9187	20.8456	2.5637	12.2985	12	18	2	8	37
363	U1489	D	5	1	75	77	32.96	36.9578	20.1701	2.8907	14.3316	16	14	9	4	36
363	U1489	D	5	1	125	127	33.46	37.4578	21.6312	3.5944	16.6167	6	24	3	1	4
363	U1489	D	5	2	25	27	33.96	37.9578	18.3329	2.6357	14.3769	14	33	5	5	26
363	U1489	D	5	2	75	77	34.46	38.4578	21.8818	2.7137	12.4016	3	22	7	2	15
363	U1489	D	5	2	125	127	34.96	38.9578	23.5344	2.9335	12.4647	4	8	9	5	4
363	U1489	D	5	3	25	27	35.46	39.4578	19.6179	2.2838	11.6414	3	16	2	5	5
363	U1489	D	5	3	75	77	35.96	39.9578	23.8633	2.6268	11.0077	1	17	6	3
363	U1489	D	5	3	125	127	36.46	40.4578	23.2752	3.8511	16.5459	5	29	11	5	2
363	U1489	D	5	4	25	27	36.96	40.9578	21.8987	2.3987	10.9536	24	30	1	10	2
363	U1489	D	5	4	75	77	37.46	41.4578	22.1308	1.6675	7.53475	9	13	7	3
363	U1489	D	5	4	125	127	37.96	41.9578	23.76	1.3357	5.62163	1	13	5	3	1
363	U1489	D	5	5	25	27	38.46	42.4578	20.5394	1.4657	7.13604		18	7	6
363	U1489	D	5	5	75	77	38.96	42.9578	21.1252	1.2969	6.13911	17	31	30	18	18
363	U1489	D	5	5	125	127	39.46	43.4578	21.6504	2.5305	11.688	9	22	11	3
363	U1489	D	5	6	25	27	39.96	43.9578	20.6275	2.2274	10.7982	5	23	15	8	9
363	U1489	D	5	6	75	77	40.46	44.4578	21.6349	1.489	6.8824	4	6	24	4	1
363	U1489	D	5	6	125	127	40.96	44.9578	22.935	1.5288	6.66579	5	9	9	9	9
363	U1489	D	5	7	25	27	41.46	45.4578	19.7786	1.9213	9.71403	5	11	1	4	1
363	U1489	C	5	5	90	92	38.91	45.471	19.958	1.8327	9.18278	13	16	5	6	3
363	U1489	C	5	5	140	142	39.41	45.971	20.3885	2.0019	9.81877	5	17	8	5	4
363	U1489	C	5	6	40	42	39.91	46.471	18.7619	1.6807	8.95805	2	6	6	4
363	U1489	C	5	6	90	92	40.41	46.971	26.1239	2.3106	8.84477	20	13	16	7	6
363	U1489	D	6	1	65	67	42.36	47.0102	25.5022	1.9234	7.54209	20	14	9	7	14
363	U1489	D	6	1	115	117	42.86	47.5102	20.3958	1.9287	9.45636	3	25	8	6
363	U1489	D	6	2	15	17	43.36	48.0102	22.3825	2.8848	12.8886	23	24	9	12
363	U1489	D	6	2	65	67	43.86	48.5102	20.2755	2.6727	13.1819	3	14	12	7	13
363	U1489	D	6	2	115	117	44.36	49.0102	20.0207	3.0832	15.4001	34	24	26	21	18
363	U1489	D	6	3	15	17	44.86	49.5102	18.0377	4.3233	23.9681	1	15	4	6	1
363	U1489	D	6	3	65	67	45.36	50.0102	20.2982	2.2019	10.8478	14	14	24	9	12
363	U1489	D	6	3	115	117	45.86	50.5102	21.5008	3.6216	16.844	3	9	7	6	10
363	U1489	D	6	4	15	17	46.36	51.0102	17.692	0.9489	5.36344	2	9		16	1
363	U1489	D	6	4	65	67	46.86	51.5102	19.5912	1.6112	8.2241	4	10	6	3	2
363	U1489	D	6	4	115	117	47.36	52.0102	18.9564	1.9152	10.1032	3	6	5	3	3
363	U1489	D	6	5	15	17	47.86	52.5102	17.556	1.1635	6.62736	1	9		2	4
363	U1489	D	6	5	65	67	48.36	53.0102	19.4033	2.8898	14.8933	6	9	13	3	2
363	U1489	D	6	5	115	117	48.86	53.5102	21.4838	1.3006	6.05386	6	10	3	4	14
363	U1489	D	6	6	15	17	49.36	54.0102	19.2712	2.011	10.4353	4	5	2	4	1
363	U1489	D	6	6	65	67	49.86	54.5102	17.1392	1.1705	6.82937	2	8	5	5	9
363	U1489	D	6	6	115	117	50.36	55.0102	19.8416	1.6371	8.25085	13	7	8	7	49
363	U1489	D	6	7	15	17	50.86	55.5102	21.3834	1.3358	6.2469	3	6	10	8	16
363	U1489	C	6	5	75	77	48.26	55.5142	17.8985	1.7424	9.73489	9	17	6	11	55
363	U1489	C	6	5	125	127	48.76	56.0142	24.4228	2.8128	11.5171	8	11	19	5	34
363	U1489	C	6	6	25	27	49.26	56.5142	23.2451	2.263	9.73539	5	9	5	7	20
363	U1489	C	6	6	75	77	49.76	57.0142	23.0373	3.2655	14.1748	14	20	20	5	39
363	U1489	C	6	6	125	127	50.26	57.5142	20.4601	1.8824	9.20035	11	17	2		25
363	U1489	C	6	7	25	27	50.76	58.0142	26.1514	2.6818	10.2549	20	13	19	9	15
363	U1489	D	7	1	115	117	52.36	58.0249	21.7807	2.1049	9.66406	22	15	13	7	12
363	U1489	D	7	2	15	17	52.86	58.5249	21.4316	2.2713	10.5979	10	22	2	7	8
363	U1489	D	7	2	65	67	53.36	59.0249	22.8481	2.3991	10.5002	13	12	4	5	10
363	U1489	D	7	2	115	117	53.86	59.5249	21.5083	1.8406	8.55763	12	8	8	7	7
363	U1489	D	7	3	15	17	54.36	60.0249	21.9135	2.2226	10.1426	9	15	4	7	15
363	U1489	D	7	3	65	67	54.86	60.5249	22.0336	2.4535	11.1353	17	16	0	4	24
363	U1489	D	7	3	115	117	55.36	61.0249	20.2321	1.9806	9.78939	13	20	8	10	11
363	U1489	D	7	4	15	17	55.86	61.5249	24.752	2.5438	10.2771	62	15	30	21	57
363	U1489	D	7	4	65	67	56.36	62.0249	21.4815	2.1569	10.0407	8	14	14	7	20
363	U1489	D	7	4	115	117	56.86	62.5249	25.0943	2.537	10.1099	15	10	9	8	13
363	U1489	D	7	5	15	17	57.36	63.0249	21.2638	2.8578	13.4397	15	16	1	3	6
363	U1489	D	7	5	65	67	57.86	63.5249	23.2811	3.5872	15.4082	19	14	4	7	21
363	U1489	C	7	3	130	132	55.31	63.6557	21.5409	2.261	10.4963	15	10	7	4	19
363	U1489	C	7	4	30	32	55.81	64.1557	22.3144	1.8068	8.09701	32	12	19	8	59
363	U1489	C	7	4	80	82	56.31	64.6557	22.8686	1.9865	8.68658	12	23	0	4	21
363	U1489	C	7	4	130	132	56.81	65.1557	20.2444	1.2683	6.26494	8	10	6	6	15
363	U1489	C	7	5	30	32	57.31	65.6557	20.227	1.9655	9.71721	18	11	2	6	15
363	U1489	C	7	5	80	82	57.81	66.1557	22.9592	1.9379	8.44063	16	21	2	4	15
363	U1489	C	7	5	130	132	58.31	66.6557	25.4661	2.8886	11.3429	22	15	19	4	27
363	U1489	C	7	6	30	32	58.81	67.1557	24.0873	2.8919	12.0059	25	6	14	6	4
363	U1489	D	8	1	45	47	61.16	67.2028	22.0014	3.6112	16.4135	8	13	5	1	3
363	U1489	D	8	1	95	97	61.66	67.7028	21.8622	2.6443	12.0953	18	13	18	13	15
363	U1489	D	8	1	145	147	62.16	68.2028	22.5536	3.1643	14.0301	29	6	23	9	20
363	U1489	D	8	2	45	47	62.66	68.7028	19.8079	1.6905	8.53447	7	6	21	8	45
363	U1489	D	8	2	95	97	63.16	69.2028	18.5553	1.9456	10.4854	19	13	21	7	11
363	U1489	D	8	2	145	147	63.66	69.7028	22.6953	3.1266	13.7764	6	14	16	6	30
363	U1489	D	8	3	45	47	64.16	70.2028	19.7516	3.8188	19.3341	9	15	10	4	10
363	U1489	D	8	3	95	97	64.66	70.7028	20.8506	1.7922	8.59544	4	1	8	1	1
363	U1489	D	8	3	145	147	65.16	71.2028	22.4901	2.8088	12.4891	5	5	14	0	1
363	U1489	D	8	4	45	47	65.66	71.7028	20.8219	1.8557	8.91225	7	3	2	1	1
363	U1489	C	8	2	55	57	62.56	71.7606	21.1106	2.1877	10.363	7	5	0	1	1
363	U1489	C	8	2	105	107	63.06	72.2606	26.3884	2.1341	8.08727	6	5	9	4	7
363	U1489	C	8	3	5	7	63.56	72.7606	20.595	1.398	6.78806	7	8	7	3	10
363	U1489	C	8	3	55	57	64.06	73.2606	18.3751	1.1974	6.51643	3	10	2	3	1
363	U1489	C	8	3	105	107	64.56	73.7606	24.7517	1.3454	5.43559	6	16	9	1	5
363	U1489	C	8	4	5	7	65.06	74.2606	20.9031	1.4626	6.99705	5	12	1	5	5
363	U1489	C	8	4	55	57	65.56	74.7606	19.2961	1.4897	7.72021	2	7	0	3	5
363	U1489	C	8	4	105	107	66.06	75.2606	23.5544	1.7104	7.26149	7	10	1	5	5
363	U1489	C	8	5	5	7	66.56	75.7606	19.0894	1.8965	9.93483	4	16	1	3	2
363	U1489	C	8	5	55	57	67.06	76.2606	21.8986	1.4166	6.46891	16	20	16	4	31
363	U1489	C	8	5	105	107	67.56	76.7606	23.1385	2.5512	11.0258	5	12	1	0	4
363	U1489	C	8	6	5	7	68.06	77.2606	19.2078	3.2885	17.1206	10	13	3	5	9
363	U1489	C	8	6	55	57	68.56	77.7606	19.8022	2.6326	13.2945	2	19	13	7	10
363	U1489	D	9	1	60	62	70.81	77.8045	23.9958	2.3889	9.95549	3	8	12	6	5
363	U1489	D	9	1	110	112	71.31	78.3045	23.0644	2.7305	11.8386	12	17	15	2	9
363	U1489	D	9	2	10	12	71.81	78.8045	25.3507	3.1095	12.2659	13	35	21	5	12
363	U1489	D	9	2	60	62	72.31	79.3045	22.6011	2.3194	10.2623	21	19	20	8	7
363	U1489	D	9	2	110	112	72.81	79.8045	21.732	2.6012	11.9694	12	11	8	7	1
363	U1489	D	9	3	10	12	73.31	80.3045	24.3668	5.1227	21.0233	6	13	9	8	5
363	U1489	D	9	3	60	62	73.81	80.8045	20.8594	3.6	17.2584	7	13	4	3	2
363	U1489	D	9	3	110	112	74.31	81.3045	24.6876	3.7868	15.3389	9	11	2	1	3
363	U1489	D	9	4	10	12	74.81	81.8045	24.7017	2.5307	10.245	11	12	5	6	12
363	U1489	D	9	4	60	62	75.31	82.3045	24.4595	3.533	14.4443	16	7	23	10	4
363	U1489	D	9	4	110	112	75.81	82.8045	22.9472	3.8474	16.7663	4	12	7	3	1
363	U1489	D	9	5	10	12	76.31	83.3045	24.8658	2.4556	9.87541	10	14	5	3	2
363	U1489	D	9	5	60	62	76.81	83.8045	29.0801	2.3422	8.05431	7	16	9	9	17
