# Supplementary material for: A dataset of the Plio-Pleistocene at IODP Site U1489: Benthic foraminifera stable carbon and oxygen isotopes, coarse fraction, and selected benthic foraminifera abundances
Source: Data Brief. 2019 Dec 18;28:105020. doi: 10.1016/j.dib.2019.105020 (PMC6941137; doi:10.1016/j.dib.2019.105020)
Supplement: Multimedia component 2 [file mmc2.xlsx]

## Sheet: benthic isotopes
Exp	Site	Hole	Core	Section	Top offset	Bottom offset	Sample depth CSF	Sample Depth CCSF	U. peregrina	U. peregrina	U. peregrina	U. auberiana	U. auberiana	U. auberiana	U. mediterranea	U. mediterranea	U. mediterranea	U. spp	U. spp	U. spp	C. brady	C. brady	C. brady	C. lobatulus	C. lobatulus	C. lobatulus	C. mundulus	C. mundulus	C. mundulus	C. robertsonianus	C. robertsonianus	C. robertsonianus	C. wuellerstorfi	C. wuellerstorfi	C. wuellerstorfi	C. spp	C. spp	C. spp
					cm	cm	m	m	δ13C (PDB‰)	δ18O (PDB‰)	size (mm) & note	δ13C (PDB‰)	δ18O (PDB‰)	size (mm) & note	δ13C (PDB‰)	δ18O (PDB‰)	size (mm) & note	δ13C (PDB‰)	δ18O (PDB‰)	size (mm) & note	δ13C (PDB‰)	δ18O (PDB‰)	size (mm) & note	δ13C (PDB‰)	δ18O (PDB‰)	size (mm) & note	δ13C (PDB‰)	δ18O (PDB‰)	size (mm) & note	δ13C (PDB‰)	δ18O (PDB‰)	size (mm) & note	δ13C (PDB‰)	δ18O (PDB‰)	size (mm) & note	δ13C (PDB‰)	δ18O (PDB‰)	size (mm) & note
363	U1489	D	1	1	0	2	0.01	0.01																						0.102183	2.7933	0.75
363	U1489	D	1	1	50	52	0.51	0.51																									-0.276262	4.29467	0.5
363	U1489	D	1	1	100	102	1.01	1.01	-0.791867	4.28641	0.75																						0.0496081	3.79916	0.75
363	U1489	D	1	2	0	2	1.51	1.51	-0.923601	4.1509	0.75																						-0.258122	3.65595	0.75
363	U1489	D	1	2	50	52	2.01	2.01	-0.465585	3.39653	1																						0.00903915	3.0202	0.5
363	U1489	D	1	2	100	102	2.51	2.51																			-0.161749	3.37035	0.5
363	U1489	D	1	3	30	32	3.01	3.01	-1.05295	4.1449	0.75																			-0.776325	3.64794	0.6
363	U1489	A	1	2	105	107	2.56	3.10135	-1.05423	4.28453	0.75																			-1.08548	3.43419	0.6
363	U1489	A	1	3	5	7	3.06	3.60135	-1.16248	4.56297	0.75																			-0.648761	3.90497	0.6
363	U1489	A	1	3	55	57	3.56	4.10135							-0.905868	4.42037	0.75										-0.429348	3.38233	0.75
363	U1489	A	1	3	105	107	4.06	4.60135	-1.25656	4.48024	0.75																-0.725822	3.80172	0.75
363	U1489	A	1	4	5	7	4.56	5.10135																			-0.115614	2.98119	0.6	-0.15737	2.71078	>0.60
363	U1489	A	1	4	55	57	5.06	5.60135	-0.764931	4.12577	0.75-1																-0.150963	3.77038	0.50-0.75
363	U1489	A	1	4	105	107	5.56	6.10135	-1.23232	4.43639	0.75																-0.161511	3.78916	0.5
363	U1489	A	1	5	5	7	6.06	6.60135	-0.980692	4.37038	0.75-1																-0.551984	3.83482	0.75
363	U1489	D	2	1	105	107	4.76	6.67446	-0.989238	4.57116	>1.0																-0.859614	4.00719	0.6
363	U1489	D	2	2	5	7	5.26	7.17446	-1.0241	4.32007	1																-0.438962	3.68563	0.6
363	U1489	D	2	2	55	57	5.76	7.67446	-0.853325	3.83294	0.75-1																-0.162949	3.00777	0.6
363	U1489	D	2	2	105	107	6.26	8.17446	-1.14369	3.7626	0.75																									-0.437392	3.17253	0.6 , C.m+C.r
363	U1489	D	2	3	5	7	6.76	8.67446	-1.08037	4.38717	0.75-1.25																-0.780777	4.02114	0.5
363	U1489	D	2	3	55	57	7.26	9.17446	-0.630159	3.81187	0.75-1, 1 frag.																-0.0167048	3.40597	0.75
363	U1489	D	2	3	105	107	7.76	9.67446																			-0.327634	3.86328	0.5
363	U1489	D	2	4	5	7	8.26	10.1745	-0.881266	4.54536	0.75																-0.168572	4.29555	0.5-0.6
363	U1489	D	2	4	55	57	8.76	10.6745	-0.963034	4.55455	0.75																-0.149615	4.03588	0.6
363	U1489	D	2	4	105	107	9.26	11.1745	-0.597696	4.08006	1																0.308444	3.28568	0.5-0.6
363	U1489	D	2	5	5	7	9.76	11.6745	-0.500443	3.65657	0.75-1																0.255323	3.44714	0.5-0.6
363	U1489	D	2	5	55	57	10.26	12.1745	-0.999202	4.09723	0.75-1																-0.0712577	3.49644	0.5-0.75
363	U1489	D	2	5	105	107	10.76	12.6745																			-0.391921	3.56896	0.5-0.6	-0.32227	3.50498	0.5-0.6
363	U1489	D	2	6	5	7	11.26	13.1745	-0.689521	3.57519	0.75-1																-0.0754905	2.78313	0.6-0.75
363	U1489	D	2	6	55	57	11.76	13.6745																			-0.110009	3.36771	0.5-0.6	-0.221746	3.32514	0.4-0.5
363	U1489	D	2	6	105	107	12.26	14.1745	-1.00449	5.1106	1																-0.19383	3.29792	0.4
363	U1489	D	2	7	5	7	12.76	14.6745	-1.26061	4.72644	0.75																-0.388854	4.33179	0.6
363	U1489	C	2	4	110	112	9.11	14.733	-1.29773	4.75173	0.75																-0.261769	4.29104	0.5-0.6
363	U1489	C	2	5	10	12	9.61	15.233	-1.25083	4.62728	0.75																-0.556606	3.65564	0.6
363	U1489	C	2	5	60	62	10.11	15.733	-0.979295	3.76641	0.75																-0.103167	2.76136	0.60-0.75
363	U1489	C	2	5	110	112	10.61	16.233	-1.37019	4.50501	0.75																-0.370815	3.81968	0.6
363	U1489	C	2	6	10	12	11.11	16.733													-0.247591	3.42891	0.5-0.75				-0.213432	3.51855	0.75
363	U1489	D	3	1	70	72	13.91	16.7562													-0.344463	3.4862	0.5-0.75				-0.380266	3.55688	0.75
363	U1489	D	3	1	120	122	14.41	17.2562																			-0.343627	3.36532	0.5
363	U1489	D	3	2	20	22	14.91	17.7562	-1.64588	4.58049	0.75-1																-0.361762	4.09968	0.6
363	U1489	D	3	2	70	72	15.41	18.2562																			-0.545179	3.11112	0.5-0.6
363	U1489	D	3	2	120	122	15.91	18.7562													-0.53882	2.77454	0.5-0.75
363	U1489	D	3	3	20	22	16.41	19.2562	-1.20971	4.46756	0.75										-0.876238	3.9512	0.6				-0.73836	3.88584	0.6
363	U1489	D	3	3	70	72	16.91	19.7562													-0.449987	3.61466	0.6				-0.467072	3.54374	0.5-0.6
363	U1489	D	3	3	120	122	17.41	20.2562				-1.3073	4.19486	0.75													-0.551354	3.35731	0.5
363	U1489	D	3	4	20	22	17.91	20.7562	-0.971911	3.69405	1																-0.251332	2.49594	0.75
363	U1489	D	3	4	70	72	18.41	21.2562	-0.936975	3.95864	1																-0.0695994	3.26296	0.5
363	U1489	D	3	4	120	122	18.91	21.7562	-0.874111	3.8046	1										-0.256418	3.08328	0.75				-0.191414	3.30074	0.5
363	U1489	D	3	5	20	22	19.41	22.2562																			-0.218083	3.67079	0.4
363	U1489	D	3	5	70	72	19.91	22.7562	-1.19383	4.04206	1										-0.795203	3.54318	0.5				-0.638235	3.43337	0.6
363	U1489	D	3	5	120	122	20.41	23.2562	-0.916011	3.22948	0.75																-0.242775	2.64496	0.6
363	U1489	D	3	6	20	22	20.91	23.7562	-0.863461	4.14398	0.75																-0.362547	3.62495	0.5
363	U1489	D	3	6	70	72	21.41	24.2562				-1.21748	4.07444	0.75													-0.416473	3.86837	0.4
363	U1489	D	3	6	120	122	21.91	24.7562	-0.753821	3.7336	0.75																-0.0537437	2.91605	0.6
363	U1489	D	3	7	20	22	22.41	25.2562	-0.801413	3.70415	0.75																0.0906568	2.99705	0.75
363	U1489	B	3	6	70	72	23.41	25.2869	-1.00041	4.03121	0.75																-0.115395	3.37481	0.4-0.6
363	U1489	B	3	6	115	117	23.86	25.7369	-1.21442	4.42797	0.5-0.75																-0.426418	3.6684	0.5
363	U1489	B	3	7	23	25	24.44	26.3169	-0.655016	3.49741	0.75																-0.113254	2.82268	0.5-0.75
363	U1489	D	4	1	65	67	23.36	26.3413	-0.952217	3.836	0.75										-0.164335	3.0883	0.5-0.75				-0.154003	3.54459	0.6
363	U1489	D	4	1	115	117	23.86	26.8413	-1.17818	4.16667	0.75-1.25																-0.3158	3.6796	0.5-0.6
363	U1489	D	4	2	15	17	24.36	27.3413	-1.04866	3.89469	0.75																-0.186439	3.36022	0.5-0.6
363	U1489	D	4	2	65	67	24.86	27.8413	-0.48989	3.38008	1																0.0517457	3.20489	0.5-0.6
363	U1489	D	4	2	115	117	25.36	28.3413	-1.06836	4.31852	0.75																-0.3699	3.43696	0.5-0.6
363	U1489	D	4	3	15	17	25.86	28.8413	-1.05225	3.73152	0.75																-0.233821	2.85321	0.5-0.6				0.0117845	2.54197	0.4-0.5
363	U1489	D	4	3	65	67	26.36	29.3413	-0.41676	4.01939	1-1.25																-0.112418	3.50723	0.4
363	U1489	D	4	3	115	117	26.86	29.8413	-0.822578	3.49485	0.75																-0.114859	2.94681	0.5
363	U1489	D	4	4	15	17	27.36	30.3413	-0.645516	3.55802	0.75																0.256888	2.65952	0.5-0.6
363	U1489	D	4	4	65	67	27.86	30.8413	-1.13862	4.27989	1																-0.0648094	3.74718	0.5-0.6
363	U1489	D	4	4	115	117	28.36	31.3413	-1.09903	4.41403	0.75																-0.385807	3.75586	0.4-0.5
363	U1489	D	4	5	15	17	28.86	31.8413	-0.790949	3.92905	0.6-0.75																0.0808905	2.9097	0.6				0.055657	2.94628	0.4-0.7
363	U1489	D	4	5	65	67	29.36	32.3413	-0.807729	3.98093	0.75																0.0322839	3.35881	0.4
363	U1489	D	4	5	115	117	29.86	32.8413																			0.115175	3.2118	0.6-0.75
363	U1489	D	4	6	15	17	30.36	33.3413	-0.58964	4.39256	1																0.0940405	3.73006	0.6-0.75
363	U1489	D	4	6	65	67	30.86	33.8413	-1.15244	3.73734	0.75																-0.182072	2.95767	0.75
363	U1489	D	4	6	115	117	31.36	34.3413	-1.33767	4.00902	0.75																						-0.238829	3.04601	0.5-0.75
363	U1489	D	4	7	15	17	31.86	34.8413	-1.32632	3.82861	0.6 frag.																-0.212625	2.82222	0.75
363	U1489	C	4	5	50	52	29.01	34.9187	-0.893254	3.72331	0.75-1																-0.35356	2.97509	0.75
363	U1489	C	4	5	100	102	29.51	35.4187	-0.650673	3.55651	0.75																0.107369	2.89881	0.6-0.75
363	U1489	C	4	6	0	2	30.01	35.9187	-0.888813	4.14283	0.75																-0.166217	3.38398	0.5
363	U1489	C	4	6	50	52	30.51	36.4187	-0.867602	3.61203	0.6																-0.0687826	3.0351	0.5-0.6
363	U1489	C	4	6	100	102	31.01	36.9187	-0.842313	3.58986	0.75-0.8																0.133096	3.16724	0.6-0.7
363	U1489	D	5	1	75	77	32.96	36.9578	-1.20628	3.44075	0.75-0.8																0.0265745	3.07445	0.6-0.7
363	U1489	D	5	1	125	127	33.46	37.4578	-0.410041	3.71446	1																0.338517	3.14345	0.5-0.6				0.253704	2.96537	0.4
363	U1489	D	5	2	25	27	33.96	37.9578	-0.966534	4.26119	0.7-0.8																-0.242268	3.54517	0.6-0.7				-0.228335	3.42675	0.4
363	U1489	D	5	2	75	77	34.46	38.4578	-0.942745	3.4895	0.6-0.8																0.15017	3.00644	0.6-0.75
363	U1489	D	5	2	125	127	34.96	38.9578	-0.97705	3.74188	0.7-0.8																-0.210055	3.11241	0.5-0.6
363	U1489	D	5	3	25	27	35.46	39.4578										-0.953065	3.57656	0.6-0.75 frag							-0.482431	3.07106	0.35-0.5
363	U1489	D	5	3	75	77	35.96	39.9578																			0.0699571	3.09394	0.4-0.6
363	U1489	D	5	3	125	127	36.46	40.4578																			0.246317	3.22507	0.5-0.6				0.0435635	2.97225	0.4-0.5
363	U1489	D	5	4	25	27	36.96	40.9578																-0.47846	3.28953	0.6-0.75							-0.657617	3.33307	0.4
363	U1489	D	5	4	75	77	37.46	41.4578																			-0.00637938	3.36179	0.4-0.6
363	U1489	D	5	4	125	127	37.96	41.9578																			0.0410306	2.61578	0.5-0.7 frag.
363	U1489	D	5	5	25	27	38.46	42.4578																			-0.504426	2.78249	0.75				-0.156211	2.59362	0.3-0.4
363	U1489	D	5	5	75	77	38.96	42.9578	-1.31506	4.01708	0.75-1																-0.387315	3.08329	0.5-0.6
363	U1489	D	5	5	125	127	39.46	43.4578																			-0.13944	2.98067	0.6
363	U1489	D	5	6	25	27	39.96	43.9578	-1.25519	4.14821	0.8-1																-0.596255	3.63133	0.5-0.6
363	U1489	D	5	6	75	77	40.46	44.4578																			-0.0650063	3.06544	0.5-0.6
363	U1489	D	5	6	125	127	40.96	44.9578	-1.11414	3.98477	0.6-0.75																-0.168934	3.08197	0.5
363	U1489	D	5	7	25	27	41.46	45.4578																			-0.25425	2.83109	0.6							-0.240884	2.63039	0.4-0.6
363	U1489	C	5	5	90	92	38.91	45.471																			-0.0149139	2.88357	0.5-0.6
363	U1489	C	5	5	140	142	39.41	45.971	-0.953856	3.62732	0.6-0.75																-0.218563	3.06172	0.6-0.7				-0.143423	3.02791	0.4
363	U1489	C	5	6	40	42	39.91	46.471																			0.0613457	2.95726	0.6-0.7
363	U1489	C	5	6	90	92	40.41	46.971	-0.776193	3.65323	0.75																-0.14157	3.37767	0.5-0.7
363	U1489	D	6	1	65	67	42.36	47.0102	-1.06766	3.6106	0.6-0.7																-0.248543	3.33516	0.5-0.6
363	U1489	D	6	1	115	117	42.86	47.5102																			0.128045	2.91147	0.5-0.6				0.306498	2.86222	0.3-0.5
363	U1489	D	6	2	15	17	43.36	48.0102																			0.243291	3.114	0.4-0.5				0.24625	2.99376	0.3-0.4
363	U1489	D	6	2	65	67	43.86	48.5102	-0.922533	4.24573	0.6-0.75																-0.1696	3.29039	0.5-0.6
363	U1489	D	6	2	115	117	44.36	49.0102	-1.16744	3.73056	0.6-0.75																-0.301295	3.62129	0.5-0.6				-0.0777351	3.51536	0.4-0.5
363	U1489	D	6	3	15	17	44.86	49.5102																			0.144751	2.92681	0.75	-0.261321	3.05322	0.5
363	U1489	D	6	3	65	67	45.36	50.0102	-1.00329	4.20183	0.75																-0.24338	3.55218	0.5
363	U1489	D	6	3	115	117	45.86	50.5102				-1.34955	4.19193	0.6-0.8													-0.559969	3.32696	0.4-0.5
363	U1489	D	6	4	15	17	46.36	51.0102																-0.284239	3.18545	0.5-0.6
363	U1489	D	6	4	65	67	46.86	51.5102																			0.180227	3.28151	0.5-0.75
363	U1489	D	6	4	115	117	47.36	52.0102																			0.158398	2.73926	0.5-0.7
363	U1489	D	6	5	15	17	47.86	52.5102										-1.17145	3.97489	0.5-0.7 frag.							-0.493836	3.29881	0.4-0.5 frag.
363	U1489	D	6	5	65	67	48.36	53.0102																			0.290407	2.57936	0.6
363	U1489	D	6	5	115	117	48.86	53.5102	-0.734342	3.56089	0.7-0.8																-0.00993974	3.38188	0.75
363	U1489	D	6	6	15	17	49.36	54.0102																			0.218478	2.88031	0.5
363	U1489	D	6	6	65	67	49.86	54.5102	-0.894237	4.0779	0.6-0.8																-0.026675	3.34771	0.75
363	U1489	D	6	6	115	117	50.36	55.0102	-1.29665	4.06468	0.6-0.7																-0.273259	3.42403	0.6
363	U1489	D	6	7	15	17	50.86	55.5102	-0.641333	3.06167	0.75																0.322	2.8655	0.5-0.6	0.149	2.402	0.5
363	U1489	C	6	5	75	77	48.26	55.5142	-0.707333	3.46733	0.75																0.103	2.9865	0.5-0.7
363	U1489	C	6	5	125	127	48.76	56.0142	-0.791333	3.40567	0.75																0.102	2.828	0.5-0.6
363	U1489	C	6	6	25	27	49.26	56.5142	-0.430333	3.25933	0.75																0.056	2.9225	0.5-0.6
363	U1489	C	6	6	75	77	49.76	57.0142	-0.901333	3.70367	0.75																-0.203	3.239	0.5-0.6
363	U1489	C	6	6	125	127	50.26	57.5142	-0.511333	3.33433	0.75
363	U1489	C	6	7	25	27	50.76	58.0142	-0.735333	3.43067	0.75																0.125	3.028	0.5-0.6
363	U1489	D	7	1	115	117	52.36	58.0249	-0.602333	3.65833	0.75																0.203	3.1685	0.4-0.5
363	U1489	D	7	2	15	17	52.86	58.5249	-0.588333	3.23967	0.75													0.1515	2.859	0.5	0.318	2.928	0.4-0.6
363	U1489	D	7	2	65	67	53.36	59.0249	-0.645333	3.67233	0.75													0.1105	2.496	0.5	0.2725	2.82533	0.6-0.7
363	U1489	D	7	2	115	117	53.86	59.5249										-0.852333	3.36867	0.75							-0.0505	3.167	0.5
363	U1489	D	7	3	15	17	54.36	60.0249	-0.817333	3.26533	0.75													0.0985	2.485	0.5-0.75
363	U1489	D	7	3	65	67	54.86	60.5249	-0.894333	3.55767	0.75													-0.0345	2.722	0.4-0.5							0.0545	2.834	0.8
363	U1489	D	7	3	115	117	55.36	61.0249	-0.698333	3.46833	0.75																0.0215	2.801	0.5-0.6
363	U1489	D	7	4	15	17	55.86	61.5249	-1.11333	3.69067	0.75													-0.3325	2.992	0.5-0.7	-0.1695	3.268	0.5-0.6
363	U1489	D	7	4	65	67	56.36	62.0249	-1.00033	3.23833	0.75													-0.175667	2.48733	0.5	-0.0945	2.788	0.5
363	U1489	D	7	4	115	117	56.86	62.5249	-0.633333	3.11267	0.6-0.8																0.0785	2.49733	0.6
363	U1489	D	7	5	15	17	57.36	63.0249	-0.546333	3.23933	0.75																0.161333	2.93733	0.6							0.1425	2.49333	0.5, C.r+C.l
363	U1489	D	7	5	65	67	57.86	63.5249	-0.608333	2.93467	0.75																-0.0176667	3.02333	0.5
363	U1489	C	7	3	130	132	55.31	63.6557	-0.641333	3.24333	0.75																0.1595	2.78433	0.7
363	U1489	C	7	4	30	32	55.81	64.1557	-0.943	3.4435	0.75													-0.4045	2.82233	0.5	-0.365667	3.19433	0.5
363	U1489	C	7	4	80	82	56.31	64.6557	-0.858333	3.09367	0.75																			-0.247667	2.62133	0.7-0.8
363	U1489	C	7	4	130	132	56.81	65.1557	-0.565333	3.29833	0.75																0.1975	2.67833	0.5
363	U1489	C	7	5	30	32	57.31	65.6557	-0.547333	3.06267	0.75																0.323333	2.60433	0.6
363	U1489	C	7	5	80	82	57.81	66.1557				-0.529333	3.17333	0.6													0.2245	2.69733	0.6-0.7
363	U1489	C	7	5	130	132	58.31	66.6557	-0.629333	3.29867	0.75																-0.00966667	2.81833	0.6
363	U1489	C	7	6	30	32	58.81	67.1557	-0.683333	3.50133	0.6-0.8																0.0565	2.74833	0.6
363	U1489	D	8	1	45	47	61.16	67.2028	-0.766333	3.44067	0.8																0.242333	3.02233	0.6
363	U1489	D	8	1	95	97	61.66	67.7028	-1.35433	3.63333	0.6													-0.387667	2.99833	0.5	-0.2235	3.04633	0.6
363	U1489	D	8	1	145	147	62.16	68.2028	-1.07733	3.15067	0.6																-0.0545	2.50833	0.5
363	U1489	D	8	2	45	47	62.66	68.7028	-0.925333	3.41233	0.75																-0.24	2.3	0.6
363	U1489	D	8	2	95	97	63.16	69.2028	-1.12033	3.43567	0.75																-0.2095	2.8645	0.5
363	U1489	D	8	2	145	147	63.66	69.7028	-0.747333	2.96333	0.75																0.0255	2.80233	0.5
363	U1489	D	8	3	45	47	64.16	70.2028	-1.09233	2.98567	0.6																-0.125667	2.64333	0.5
363	U1489	D	8	3	95	97	64.66	70.7028																			0.0495	2.43033	0.75
363	U1489	D	8	3	145	147	65.16	71.2028																			-0.0666667	2.23333	0.5
363	U1489	D	8	4	45	47	65.66	71.7028																			0.0655	2.56033	0.5
363	U1489	C	8	2	55	57	62.56	71.7606																									0.386333	2.46433	0.5
363	U1489	C	8	2	105	107	63.06	72.2606	-0.682333	3.19533	0.75																0.1125	2.60133	0.6
363	U1489	C	8	3	5	7	63.56	72.7606	-0.96	3.12	0.75																0.0436667	2.74067	0.6
363	U1489	C	8	3	55	57	64.06	73.2606																			-0.147333	2.381	0.5-0.6	-0.550667	2.76033	0.6-0.8
363	U1489	C	8	3	105	107	64.56	73.7606	-0.364	3.2405	0.75-1																0.0236667	2.55567	0.5
363	U1489	C	8	4	5	7	65.06	74.2606	-0.658	2.809	0.75-1													0.0973333	2.52333	0.5
363	U1489	C	8	4	55	57	65.56	74.7606	-0.25	2.88	1
363	U1489	C	8	4	105	107	66.06	75.2606	-0.887	3.317	0.75																									-0.743667	2.75233	0.5-1, C.l+C.r
363	U1489	C	8	5	5	7	66.56	75.7606																									0.1605	2.31833	0.4-0.5
363	U1489	C	8	5	55	57	67.06	76.2606	-0.983	3.3585	0.75																-0.150667	2.99033	0.5-0.6
363	U1489	C	8	5	105	107	67.56	76.7606																			-0.0925	2.90033	0.75
363	U1489	C	8	6	5	7	68.06	77.2606																			-0.0846667	2.76733	0.5-0.75
363	U1489	C	8	6	55	57	68.56	77.7606																			0.1455	2.40733	0.4-0.5
363	U1489	D	9	1	60	62	70.81	77.8045																			0.0313333	2.61833	0.5
363	U1489	D	9	1	110	112	71.31	78.3045																			-0.332333	2.791	0.7
363	U1489	D	9	2	10	12	71.81	78.8045																			0.171667	2.54367	0.5
363	U1489	D	9	2	60	62	72.31	79.3045																			0.1675	2.671	0.6-0.7
363	U1489	D	9	2	110	112	72.81	79.8045																			-0.2555	2.4075	0.5
363	U1489	D	9	3	10	12	73.31	80.3045																			-0.0665	2.502	0.7
363	U1489	D	9	3	60	62	73.81	80.8045																			0.116667	2.60067	0.5-0.75
363	U1489	D	9	3	110	112	74.31	81.3045																			-0.1795	2.1595	0.5-0.75
363	U1489	D	9	4	10	12	74.81	81.8045																			0.103667	2.56167	0.5
363	U1489	D	9	4	60	62	75.31	82.3045																			0.00466667	2.639	0.75
363	U1489	D	9	4	110	112	75.81	82.8045																			-0.0965	2.511	0.5
363	U1489	D	9	5	10	12	76.31	83.3045																			0.138667	2.516	0.5
363	U1489	D	9	5	60	62	76.81	83.8045	-0.75	3.186	0.6-0.7																0.0286667	2.67967	0.4-0.6
